# Supplementary material for: Mass spectrometry-based proteomic strategy for ecchymotic skin examination in forensic pathology
Source: Sci Rep. 2023 Apr 14;13:6116. doi: 10.1038/s41598-023-32520-9 (PMC10104867; doi:10.1038/s41598-023-32520-9)
Supplement: Supplementary file 2 — Supplementary Information 2. [file 41598_2023_32520_MOESM2_ESM.xlsx]

## Sheet: Foglio1
Table S1. List of the proteins commonly and differentially expressed in G0E vs G1E. Proteins were considered differentially expressed in the comparison if they are expressed exclusively in one condition.
G0E vs G1E
	G0E	G1E	Razor + unique peptides	Mol. weight [kDa]	MS/MS count	Protein IDs	Majority protein IDs	Protein names	Gene names
Common	21.067	20.7322	1	29.573	2	C9J3L8;C9J5W0;A0A3B3IRT8;E9PAL7;C9IZQ1;P43307	C9J3L8;C9J5W0;A0A3B3IRT8;E9PAL7;C9IZQ1;P43307	Translocon-associated protein subunit alpha	SSR1
Common	18.9425	19.369	2	28.518	2	P08246	P08246	Neutrophil elastase	ELANE
Common	20.0664	19.4102	1	16.318	2	E5RIF9	E5RIF9	Carbonic anhydrase	CA1
Common	22.1837	22.0211	1	21.063	6	Q8IXQ3	Q8IXQ3	Uncharacterized protein C9orf40	C9orf40
Common	21.7183	21.945	1	7.8432	4	K9JIK7;Q13030;E9PH25;E7EQF3;E9PD10;A0A087WU29;A0A0C4DFT7;P02724	K9JIK7;Q13030;E9PH25;E7EQF3;E9PD10;A0A087WU29;A0A0C4DFT7;P02724	Glycophorin-A	GPErik;GYPA
Common	19.896	20.5762	1	13.81	7	P04921	P04921	Glycophorin-C	GYPC
Common	17.8785	22.079	2	50.097	3	P30520	P30520	Adenylosuccinate synthetase isozyme 2	ADSS
Common	18.542	19.9238	1	18.873	2	I3L1K6;A0A1C7CYY4;P12829;I3L3U1;I3L532	I3L1K6;A0A1C7CYY4;P12829;I3L3U1;I3L532	Myosin light chain 4	MYL4
Common	18.9205	24.5406	1	15.961	0	Q6QNY1	Q6QNY1	Biogenesis of lysosome-related organelles complex 1 subunit 2	BLOC1S2
Common	20.5899	26.391	1	103.13	4	Q9BZQ8	Q9BZQ8	Protein Niban	FAM129A
Common	18.3107	20.833	1	126.86	1	K7EPJ4;Q8IUL8	K7EPJ4;Q8IUL8	Cartilage intermediate layer protein 2;Cartilage intermediate layer protein 2 C1;Cartilage intermediate layer protein 2 C2	CILP2
Common	19.9745	27.3567	4	107.23	3	Q9NZ08;H0Y9X5	Q9NZ08;H0Y9X5	Endoplasmic reticulum aminopeptidase 1	ERAP1
Common	19.9911	26.6567	2	226.75	0	Q9HC10;H7BZJ5;A0A2U3TZT7	Q9HC10;H7BZJ5;A0A2U3TZT7	Otoferlin	OTOF
Common	20.5716	21.0707	6	170.59	5	P07814;V9GYZ6	P07814;V9GYZ6	Bifunctional glutamate/proline--tRNA ligase;Glutamate--tRNA ligase;Proline--tRNA ligase	EPRS
G0E	NaN	19.4591	1	12.622	2	H7BZD1;O94925	H7BZD1;O94925	Glutaminase kidney isoform, mitochondrial	GLS
G0E	NaN	19.6395	1	56.733	1	H7C3A1;Q9BXP5	H7C3A1;Q9BXP5	Serrate RNA effector molecule homolog	SRRT
G0E	NaN	19.7711	1	22.825	1	H7C5W5	H7C5W5	Peripherin	PRPH
G0E	NaN	20.3928	1	56.997	7	K7EJS6;K7ER95;Q92918	K7EJS6;K7ER95;Q92918	Mitogen-activated protein kinase kinase kinase kinase;Mitogen-activated protein kinase kinase kinase kinase 1	MAP4K1
G0E	NaN	20.5859	1	26.658	2	K7ER83;K7EL81;Q9BZL4	K7ER83;K7EL81;Q9BZL4	Protein phosphatase 1 regulatory subunit 12C	PPP1R12C
G0E	NaN	21.0645	1	13.148	1	M0R2P8;M0R3A4;M0QXD5;M0QYA2;Q9NWS0	M0R2P8;M0R3A4;M0QXD5;M0QYA2;Q9NWS0	PIH1 domain-containing protein 1	PIH1D1
G0E	NaN	19.1981	1	58.47	1	O60749	O60749	Sorting nexin-2	SNX2
G0E	NaN	19.5707	1	70.755	1	O60826	O60826	Coiled-coil domain-containing protein 22	CCDC22
G0E	NaN	19.6512	1	51.417	1	O95674	O95674	Phosphatidate cytidylyltransferase 2	CDS2
G0E	NaN	21.1716	3	147.48	3	P08575;M3ZCP1;A0A075B788;E9PKH0	P08575;M3ZCP1;A0A075B788	Receptor-type tyrosine-protein phosphatase C	PTPRC
G0E	NaN	21.4738	1	13.527	1	P0DJI9	P0DJI9	Serum amyloid A-2 protein	SAA2
G0E	NaN	21.1869	1	14.233	34	Q96QV6;P16104	Q96QV6;P16104	Histone H2A type 1-A;Histone H2AX	HIST1H2AA;H2AFX
G0E	NaN	21.2041	1	74.14	1	P19113	P19113	Histidine decarboxylase	HDC
G0E	NaN	21.6666	1	102.38	1	P27987	P27987	Inositol-trisphosphate 3-kinase B	ITPKB
G0E	NaN	21.6426	1	15.35	2	R4GN99;P30405	R4GN99;P30405	Peptidyl-prolyl cis-trans isomerase;Peptidyl-prolyl cis-trans isomerase F, mitochondrial	PPIF
G0E	NaN	21.751	1	146.42	2	P47989	P47989	Xanthine dehydrogenase/oxidase;Xanthine dehydrogenase;Xanthine oxidase	XDH
G0E	NaN	22.2898	1	76.715	1	P49915	P49915	GMP synthase [glutamine-hydrolyzing]	GMPS
G0E	NaN	24.1791	2	83.822	2	Q1X8D7;J3QSG3	Q1X8D7;J3QSG3	Leucine-rich repeat-containing protein 36	LRRC36
G0E	NaN	25.0138	1	449.21	1	Q8N3K9	Q8N3K9	Cardiomyopathy-associated protein 5	CMYA5
G0E	NaN	25.2379	1	42.785	2	Q8NFZ8	Q8NFZ8	Cell adhesion molecule 4	CADM4
G0E	NaN	25.359	1	34.369	1	Q8WWP7	Q8WWP7	GTPase IMAP family member 1	GIMAP1
G0E	NaN	27.6875	1	114.54	2	U3KPZ7;Q9P2N5	U3KPZ7;Q9P2N5	RNA-binding protein 27	RBM27
G0E	NaN	27.5851	1	82.253	1	Q9UBD5	Q9UBD5	Origin recognition complex subunit 3	ORC3
G0E	NaN	34.3902	2	29.736	2	S4R3N1;Q9Y3A3	S4R3N1	10 kDa chaperonin	HSPE1-MOB4
G0E	NaN	24.5281	2	55.741	2	Q6GTS8	Q6GTS8	Probable carboxypeptidase PM20D1	PM20D1
G0E	NaN	21.5136	8	29.488	20	P09093;B1AQ55;P08861	P09093	Chymotrypsin-like elastase family member 3A	CELA3A
G0E	NaN	23.979	2	141.35	1	Q8NHU2;C9J610;C9JHE8;H0Y3Y7;A0A6I8PRQ8	Q8NHU2;C9J610;C9JHE8;H0Y3Y7;A0A6I8PRQ8	Cilia- and flagella-associated protein 61	CFAP61
G0E	NaN	23.189	1	81.307	1	P33993	P33993	DNA replication licensing factor MCM7	MCM7
G0E	NaN	19.3428	1	12.66	1	A0A0B4J2H0;P0DP01;A0A0C4DH29	A0A0B4J2H0;P0DP01;A0A0C4DH29		IGHV1-69-2;IGHV1-3
G0E	NaN	27.7888	1	96.665	2	X6RAB3;Q92738	X6RAB3;Q92738	USP6 N-terminal-like protein	USP6NL
G0E	NaN	19.7728	3	28.864	2	A0A087X020;Q9Y3A5	A0A087X020;Q9Y3A5	Ribosome maturation protein SBDS	SBDS
G0E	NaN	20.5103	1	61.878	0	J3QT35;Q8TCP9	J3QT35;Q8TCP9	Protein FAM200A	FAM200A
G0E	NaN	20.562	1	16.449	2	E5RG43;E5RFL2;E5RGU8;E5RII2;E5RHS7	E5RG43;E5RFL2;E5RGU8;E5RII2		CA1
G0E	NaN	24.3094	2	9.693	2	Q6UWT4	Q6UWT4	Uncharacterized protein C5orf46	C5orf46
G0E	NaN	24.3299	1	14.919	2	E7ESF5	E7ESF5	Calcitonin gene-related peptide 2	CALCB
G0E	NaN	24.8097	2	15.296	2	C9JQ41;H7C525;Q4VC31	C9JQ41;H7C525;Q4VC31	Coiled-coil domain-containing protein 58	CCDC58
G0E	NaN	19.6192	1	13.008	1	E9PNL9;Q93063	E9PNL9;Q93063	Exostosin-2	EXT2
G0E	NaN	20.2466	2	435.9	1	A0A5F9ZH43;A4UGR9	A0A5F9ZH43;A4UGR9	Xin actin-binding repeat-containing protein 2	XIRP2
G0E	NaN	20.8854	1	21.068	2	H0Y9D7;H0YAB8	H0Y9D7	Transforming growth factor-beta-induced protein ig-h3	TGFBI
G0E	NaN	20.9533	1	203.09	0	A0A494C0G5	A0A494C0G5	Agrin	AGRN
G0E	NaN	21.6662	5	61.829	6	P30613;F8W6W2	P30613	Pyruvate kinase PKLR	PKLR
G0E	NaN	23.1507	1	240.46	2	Q9UIF8	Q9UIF8	Bromodomain adjacent to zinc finger domain protein 2B	BAZ2B
G0E	NaN	21.6877	3	80.853	6	P35612;C9J080;A0A1C7CYY0;C9JTM0	P35612	Beta-adducin	ADD2
G0E	NaN	23.3544	1	409.8	0	Q8IZT6	Q8IZT6	Abnormal spindle-like microcephaly-associated protein	ASPM
G0E	NaN	21.5178	2	15.637	8	P02008	P02008	Hemoglobin subunit zeta	HBZ
G0E	NaN	21.053	2	22.588	3	H3BUH3	H3BUH3	Pyruvate dehydrogenase phosphatase regulatory subunit, mitochondrial	PDPR
G0E	NaN	21.6263	1	25.399	1	A6XGL3	A6XGL3	Protease serine 1	PRSS1
G0E	NaN	20.2781	2	13.894	12	P02775	P02775	Platelet basic protein;Connective tissue-activating peptide III;TC-2;Connective tissue-activating peptide III(1-81);Beta-thromboglobulin;Neutrophil-activating peptide 2(74);Neutrophil-activating peptide 2(73);Neutrophil-activating peptide 2;TC-1;Neutrophil-activating peptide 2(1-66);Neutrophil-activating peptide 2(1-63)	PPBP
G0E	NaN	20.3478	3	76.773	7	H0YAC1;P03952;E9PBC5;P03951	H0YAC1;P03952;E9PBC5	Plasma kallikrein;Plasma kallikrein heavy chain;Plasma kallikrein light chain	KLKB1
G0E	NaN	25.3883	1	24.68	0	Q92520	Q92520	Protein FAM3C	FAM3C
G0E	NaN	19.1162	2	20.108	0	O43181	O43181	NADH dehydrogenase [ubiquinone] iron-sulfur protein 4, mitochondrial	NDUFS4
G0E	NaN	21.649	3	22.788	5	X6R8F3;P80188	X6R8F3;P80188	Neutrophil gelatinase-associated lipocalin	LCN2
G0E	NaN	22.924	2	20.082	0	P62330	P62330	ADP-ribosylation factor 6	ARF6
G0E	NaN	19.2363	2	55.79	3	H3BTI0;Q9H0B8;H3BTP0;H3BSZ9	H3BTI0;Q9H0B8;H3BTP0;H3BSZ9	Cysteine-rich secretory protein LCCL domain-containing 2	CRISPLD2
G0E	NaN	21.1616	2	90.718	2	P18433	P18433	Receptor-type tyrosine-protein phosphatase alpha	PTPRA
G0E	NaN	26.4764	2	231.71	0	Q9BX84	Q9BX84	Transient receptor potential cation channel subfamily M member 6	TRPM6
G0E	NaN	22.2364	1	17.793	3	H3BR04;H3BMQ8	H3BR04;H3BMQ8	Fructose-bisphosphate aldolase	ALDOA
G0E	NaN	22.106	1	116.22	1	O00291	O00291	Huntingtin-interacting protein 1	HIP1
G0E	NaN	26.4985	3	64.419	10	Q9BXR6	Q9BXR6	Complement factor H-related protein 5	CFHR5
G0E	NaN	24.3175	1	10.963	0	Q5K130	Q5K130	Putative chronic lymphocytic leukemia up-regulated protein 1 opposite strand transcript protein	CLLU1OS
G0E	NaN	25.0347	3	36.576	4	Q8IW45	Q8IW45	ATP-dependent (S)-NAD(P)H-hydrate dehydratase	CARKD
G0E	NaN	27.5358	2	39.335	3	Q9NZQ9;Q5JR82	Q9NZQ9;Q5JR82	Tropomodulin-4	TMOD4
G0E	NaN	24.302	5	162.19	9	Q5VTT5	Q5VTT5	Myomesin-3	MYOM3
G0E	NaN	21.0477	3	19.577	4	U3KQL2;P14621;U3KPX1;U3KPX8;E9PF46;F8WA34	U3KQL2;P14621;U3KPX1;U3KPX8;E9PF46;F8WA34	Acylphosphatase-2;Acylphosphatase	ACYP2
G0E	NaN	22.6869	2	30.156	3	Q5VXT5	Q5VXT5	Synaptophysin-like protein 2	SYPL2
G0E	NaN	19.5986	1	100.95	0	O60330	O60330	Protocadherin gamma-A12	PCDHGA12
G0E	NaN	25.5483	2	134.12	2	Q8IWY9	Q8IWY9	Codanin-1	CDAN1
G0E	NaN	22.4753	4	54.43	4	Q86TD4	Q86TD4	Sarcalumenin	SRL
G0E	NaN	23.6439	1	114.17	2	Q13733;E9PRA5;A0A669K9X0	Q13733;E9PRA5	Sodium/potassium-transporting ATPase subunit alpha-4	ATP1A4
G0E	NaN	22.7338	4	56.635	6	P54868	P54868	Hydroxymethylglutaryl-CoA synthase, mitochondrial	HMGCS2
G0E	NaN	19.6782	2	119.39	2	O75146	O75146	Huntingtin-interacting protein 1-related protein	HIP1R
G0E	NaN	18.138	1	14.924	4	H3BM67;H3BUP2;H3BUN4;H3BQJ5;O60936	H3BM67;H3BUP2;H3BUN4;H3BQJ5;O60936	Nucleolar protein 3	NOL3
G0E	NaN	24.6733	4	52.73	6	Q6ZMU5	Q6ZMU5	Tripartite motif-containing protein 72	TRIM72
G0E	NaN	17.7533	2	36.743	2	O00757	O00757	Fructose-1,6-bisphosphatase isozyme 2	FBP2
G0E	NaN	21.7143	1	18.402	2	P63316	P63316	Troponin C, slow skeletal and cardiac muscles	TNNC1
G0E	NaN	23.079	3	74.543	5	Q12934	Q12934	Filensin	BFSP1
G0E	NaN	22.5262	2	20.969	3	P50461	P50461	Cysteine and glycine-rich protein 3	CSRP3
G0E	NaN	21.9203	4	45.16	4	P31415	P31415	Calsequestrin-1	CASQ1
G0E	NaN	21.2514	1	56.662	1	A0A087X1I3	A0A087X1I3	Flavoprotein subunit of complex II	SDHA
G0E	NaN	20.3642	1	32.95	4	P06753;A0A494C034	P06753	Tropomyosin alpha-3 chain	TPM3
G0E	NaN	22.5688	6	45.879	10	Q13515	Q13515	Phakinin	BFSP2
G0E	NaN	20.085	2	69.08	3	E9PDS3;Q13797	E9PDS3;Q13797	Integrin alpha-9	ITGA9
G0E	NaN	19.5362	1	20.907	5	P07316	P07316	Gamma-crystallin B	CRYGB
G0E	NaN	24.598	6	25.703	12	Q9Y235	Q9Y235	Probable C->U-editing enzyme APOBEC-2	APOBEC2
G0E	NaN	21.6028	2	21.007	3	P22914	P22914	Beta-crystallin S	CRYGS
G0E	NaN	21.9328	2	223.9	10	P11055;A0A6E1W127;A7E2Y1	P11055	Myosin-3	MYH3
G0E	NaN	22.5255	2	29.978	4	Q4G0S7	Q4G0S7	Coiled-coil domain-containing protein 152	CCDC152
G0E	NaN	19.8324	5	20.876	19	P11844	P11844	Gamma-crystallin A	CRYGA
G0E	NaN	27.0542	33	103.88	492	B7ZKJ8;Q14624;H7C0L5	B7ZKJ8;Q14624;H7C0L5	Inter-alpha-trypsin inhibitor heavy chain H4;70 kDa inter-alpha-trypsin inhibitor heavy chain H4;35 kDa inter-alpha-trypsin inhibitor heavy chain H4	ITIH4
G0E	NaN	27.7242	452	3994.6	804	A0A0A0MTS7;Q8WZ42;A0A0A0MRA3;H7C1P9;A0A0U1RRH3;H0Y4J7	A0A0A0MTS7;Q8WZ42;A0A0A0MRA3	Titin	TTN
G1E	22.5318	NaN	2	31.778	1	A0A494BZY8;A0A1B0GVN9;A0A1B0GVZ4;A0A494C0Q8;A0A494C085;P06132;H0Y5R6;A0A494C0S8;Q5T446	A0A494BZY8;A0A1B0GVN9;A0A1B0GVZ4;A0A494C0Q8;A0A494C085;P06132;H0Y5R6;A0A494C0S8;Q5T446	Uroporphyrinogen decarboxylase	UROD
G1E	20.4677	NaN	1	79.945	0	Q9NYA3;P0CG33;A6NDN3;A6NDK9	Q9NYA3;P0CG33;A6NDN3;A6NDK9	Golgin subfamily A member 6A;Putative golgin subfamily A member 6D;Putative golgin subfamily A member 6B;Putative golgin subfamily A member 6C	GOLGA6A;GOLGA6D;GOLGA6B;GOLGA6C
G1E	24.1358	NaN	1	15.388	3	Q71DI3	Q71DI3	Histone H3.2	HIST2H3A
G1E	19.8541	NaN	2	23.676	3	H0YEG8;E9PKG6;Q2L696;P80303	H0YEG8;E9PKG6;Q2L696;P80303	Nucleobindin-2;Nesfatin-1	NUCB2;Nucb2
G1E	19.9809	NaN	10	227.87	14	Q7Z406;A0A0C4DFM8;M0QY43;A1L2Z2	Q7Z406;A0A0C4DFM8	Myosin-14	MYH14
G1E	21.1172	NaN	4	15.508	12	P09105	P09105	Hemoglobin subunit theta-1	HBQ1
G1E	18.3585	NaN	1	17.328	7	Q9BVM4	Q9BVM4	Gamma-glutamylaminecyclotransferase	GGACT
G1E	18.6845	NaN	1	30.727	4	P48507	P48507	Glutamate--cysteine ligase regulatory subunit	GCLM
G1E	19.2349	NaN	2	13.182	7	A0A0B4J1V2	A0A0B4J1V2	Immunoglobulin heavy variable 2-26	IGHV2-26
G1E	19.2563	NaN	1	12.569	4	P0DP09;A0A0B4J2D9	P0DP09;A0A0B4J2D9	Immunoglobulin kappa variable 1-13	IGKV1D-13
G1E	18.169	NaN	3	38.322	8	Q5VVQ6	Q5VVQ6	Ubiquitin thioesterase OTU1	YOD1
G1E	19.5789	NaN	2	21.308	10	P84095	P84095	Rho-related GTP-binding protein RhoG	RHOG
G1E	20.4265	NaN	2	34.632	12	P09486;E5RK62;F5GY03	P09486;E5RK62;F5GY03	SPARC	SPARC
G1E	19.5643	NaN	2	14.117	6	H7C5M9;C9JSA3;C9JND6;C9J363;C9J6F3;C9J5C3;Q9BUL8	H7C5M9;C9JSA3;C9JND6;C9J363;C9J6F3;C9J5C3;Q9BUL8	Programmed cell death protein 10	PDCD10
G1E	21.5864	NaN	1	17.316	7	Q9NX14	Q9NX14	NADH dehydrogenase [ubiquinone] 1 beta subcomplex subunit 11, mitochondrial	NDUFB11
G1E	20.7096	NaN	2	16.39	1	Q8NI22;C9JTR4;A0A3B3IU18	Q8NI22;C9JTR4;A0A3B3IU18	Multiple coagulation factor deficiency protein 2	MCFD2
G1E	20.8338	NaN	3	11.477	12	I3L3P7;P62244;I3L246;H3BN98;H3BV27;H3BT37;I3L303;H3BVC7	I3L3P7;P62244;I3L246;H3BN98	40S ribosomal protein S15a	RPS15A
G1E	21.7265	NaN	7	51.286	25	Q92743;A0A3B3IU24;H0Y7G9	Q92743;A0A3B3IU24;H0Y7G9	Serine protease HTRA1	HTRA1
G1E	21.2807	NaN	2	113.96	2	Q5TCX8	Q5TCX8	Mitogen-activated protein kinase kinase kinase MLK4	MLK4
G1E	22.6428	NaN	3	10.03	33	A0A1B0GVI3	A0A1B0GVI3	Keratin, type I cytoskeletal 10	KRT10
G1E	16.3929	NaN	5	78.881	12	E7EMV2;E7ESP9;P07197	E7EMV2;E7ESP9;P07197	Neurofilament medium polypeptide	NEFM
G1E	16.7918	NaN	2	50.519	1	I3L0H8;F6QDS0;H3BQK0;Q9NUU7;Q9UMR2;H3BTB3;H3BMQ5;H3BN59;I3L352	I3L0H8;F6QDS0;H3BQK0;Q9NUU7;Q9UMR2;H3BTB3;H3BMQ5;H3BN59;I3L352	ATP-dependent RNA helicase DDX19A;ATP-dependent RNA helicase DDX19B	DDX19A;DDX19B
G1E	17.5325	NaN	2	136.85	5	H9KV28;A0A2R8Y5N1;A0A140T8Z0;A0A0G2JH68;O60610	H9KV28;A0A2R8Y5N1;A0A140T8Z0;A0A0G2JH68;O60610	Protein diaphanous homolog 1	DIAPH1
G1E	18.5199	NaN	2	25.411	7	C9JRD2;C9JXB9;P25686;C9J1G2;E7ETU0;C9JX00	C9JRD2;C9JXB9;P25686;C9J1G2;E7ETU0;C9JX00	DnaJ homolog subfamily B member 2	DNAJB2
G1E	17.6474	NaN	2	31.157	2	F8VYK7;H0YHK3;G3V200;O75334;F8VWG6;F8W1Y8;H0YH95	F8VYK7;H0YHK3;G3V200;O75334;F8VWG6;F8W1Y8;H0YH95	Liprin-alpha-2	PPFIA2
G1E	17.8751	NaN	2	44.249	4	A0A3B3ITC2;Q13884;E5RIX7	A0A3B3ITC2;Q13884;E5RIX7	Beta-1-syntrophin	SNTB1
G1E	18.0732	NaN	1	17.672	7	H0YKK0;P09661	H0YKK0;P09661	U2 small nuclear ribonucleoprotein A	SNRPA1
G1E	18.0751	NaN	2	36.238	3	Q5VVL7;P11182	Q5VVL7;P11182	Lipoamide acyltransferase component of branched-chain alpha-keto acid dehydrogenase complex, mitochondrial	DBT
G1E	18.6284	NaN	1	12.618	2	P04430	P04430	Ig kappa chain V-I region BAN	IGKV1-16
G1E	18.7728	NaN	3	54.202	9	F5H5P2;P12694;F5GXU9	F5H5P2;P12694;F5GXU9	2-oxoisovalerate dehydrogenase subunit alpha, mitochondrial	BCKDHA
G1E	18.2207	NaN	2	18.031	5	J3QKZ8;A0A0A0MTN9;J3QQX3;A0A0A0MTR6;A0A0C4DFN8;A0A0C4DGN7;A0A0A0MSZ4;A0A0A0MT64;P22570;J3QQW7	J3QKZ8;A0A0A0MTN9;J3QQX3;A0A0A0MTR6;A0A0C4DFN8;A0A0C4DGN7;A0A0A0MSZ4;A0A0A0MT64;P22570;J3QQW7	NADPH:adrenodoxin oxidoreductase, mitochondrial	FDXR
G1E	18.2881	NaN	1	35.991	4	G3V1U3;F8VRR3;F8VQZ7;P50579	G3V1U3;F8VRR3;F8VQZ7;P50579	Methionine aminopeptidase 2	METAP2
G1E	18.3097	NaN	1	14.085	4	F8WCM7;F8VRJ6;F5GZG6;Q9H3S4	F8WCM7;F8VRJ6;F5GZG6;Q9H3S4	Thiamin pyrophosphokinase 1	TPK1
G1E	18.5114	NaN	2	22.092	6	O43583;F8VVL1	O43583;F8VVL1	Density-regulated protein	DENR
G1E	18.5208	NaN	2	97.717	3	Q9Y678;Q9UBF2	Q9Y678;Q9UBF2	Coatomer subunit gamma-1;Coatomer subunit gamma-2	COPG1;COPG2
G1E	18.6608	NaN	1	38.171	4	Q96AM1	Q96AM1	Mas-related G-protein coupled receptor member F	MRGPRF
G1E	18.6813	NaN	3	58.677	2	E9PDI4;O00515;A0A0J9YVY2;A0A0J9YYF6;A0A0J9YW63	E9PDI4;O00515;A0A0J9YVY2;A0A0J9YYF6;A0A0J9YW63	Ladinin-1	LAD1
G1E	18.839	NaN	4	47.142	8	J3QLD9;E7EMK3;Q14254;K7EKW9	J3QLD9;E7EMK3;Q14254;K7EKW9	Flotillin-2	FLOT2
G1E	18.8444	NaN	1	22.128	4	A2A2M0;Q9NQG5	A2A2M0;Q9NQG5	Regulation of nuclear pre-mRNA domain-containing protein 1B	RPRD1B
G1E	19.0426	NaN	4	250.53	4	Q6UVK1	Q6UVK1	Chondroitin sulfate proteoglycan 4	CSPG4
G1E	18.6572	NaN	2	46.772	8	H7C2K3;H0Y6N5;H0Y742;E9PHI4;O94901	H7C2K3;H0Y6N5;H0Y742;E9PHI4;O94901	SUN domain-containing protein 1	SUN1
G1E	19.2035	NaN	1	194.43	4	J3KNQ2;Q4ZHG4	J3KNQ2;Q4ZHG4	Fibronectin type III domain-containing protein 1	FNDC1
G1E	19.6444	NaN	3	9.3435	7	Q9Y5J9;G3XAN8;E9PIR3	Q9Y5J9;G3XAN8	Mitochondrial import inner membrane translocase subunit Tim8 B	TIMM8B
G1E	19.4501	NaN	3	52.329	3	C9JKM9;A0A7I2YQX3;A0A7I2V4A3;A0A7I2V3N0;A0A7I2V3P3;A0A7I2V2S3;A0A7I2V2H0;A0A7I2YQV4;A0A7I2V2Y6;A0A7I2V461;O14980;A0A7I2YQP1;A0A7I2V3J1;A0A7I2V2C5;C9J673;A0A7I2V3W6;C9IYM2;F8WF71;A0A7I2V488;A0A7I2V6B9	C9JKM9;A0A7I2YQX3;A0A7I2V4A3;A0A7I2V3N0;A0A7I2V3P3;A0A7I2V2S3;A0A7I2V2H0;A0A7I2YQV4;A0A7I2V2Y6;A0A7I2V461;O14980;A0A7I2YQP1;A0A7I2V3J1;A0A7I2V2C5;C9J673;A0A7I2V3W6	Exportin-1	XPO1
G1E	19.4843	NaN	2	54.125	1	A0A2R8YFB7;Q5QJ74;B3KNB6;E9PP54;G3V147;E9PNS0	A0A2R8YFB7;Q5QJ74;B3KNB6;E9PP54;G3V147;E9PNS0	Tubulin-specific chaperone cofactor E-like protein	TBCEL
G1E	19.6319	NaN	2	8.26	9	Q9BPY8	Q9BPY8	Homeodomain-only protein	HOPX
G1E	19.6973	NaN	2	34.672	3	C9JM82;B4DJ62;G3XAH0;Q99719;F8W9E5;E7EQM7;E7EPG2;E7EX32	C9JM82;B4DJ62;G3XAH0;Q99719;F8W9E5;E7EQM7;E7EPG2;E7EX32	Septin-5	SEPT5
G1E	19.723	NaN	2	20.329	5	Q8N4P3;H0YNP9	Q8N4P3;H0YNP9	Guanosine-3,5-bis(diphosphate) 3-pyrophosphohydrolase MESH1	HDDC3
G1E	19.7844	NaN	3	68.01	3	Q06124;H0YF12;A0A0U1RRI0;A0A1W2PPU4	Q06124	Tyrosine-protein phosphatase non-receptor type 11	PTPN11
G1E	19.7942	NaN	2	282.83	9	A0A0D9SF54;A0A0D9SFF6;A0A5F9ZHC3;A0A0D9SFH4;A0A1B0GTB7;A0A1B0GUH3;A0A1B0GV13	A0A0D9SF54		SPTAN1
G1E	19.8323	NaN	3	41.268	6	P52788	P52788	Spermine synthase	SMS
G1E	19.9231	NaN	2	24.5	3	Q5JTA5;P28906	Q5JTA5;P28906	Hematopoietic progenitor cell antigen CD34	CD34
G1E	20.0166	NaN	2	357.81	3	M0QZD8;Q6ZTK2	M0QZD8;Q6ZTK2	Putative uncharacterized protein LOC400499	LOC400499
G1E	19.721	NaN	2	15.512	7	Q9Y6H1;Q5T1J5	Q9Y6H1;Q5T1J5	Coiled-coil-helix-coiled-coil-helix domain-containing protein 2;Putative coiled-coil-helix-coiled-coil-helix domain-containing protein CHCHD2P9, mitochondrial	CHCHD2;CHCHD2P9
G1E	20.139	NaN	3	21.951	8	F6SKB8;Q9NVZ3;D6RAN6;D6RB24	F6SKB8;Q9NVZ3;D6RAN6	Adaptin ear-binding coat-associated protein 2	NECAP2
G1E	20.1571	NaN	1	16.686	3	D6RBD7;C9J1V9;O43324	D6RBD7;C9J1V9;O43324	Eukaryotic translation elongation factor 1 epsilon-1	EEF1E1;EEF1E1-BLOC1S5
G1E	20.4022	NaN	2	205.12	4	O15031;A6QRH1;E2PU09	O15031;A6QRH1;E2PU09	Plexin-B2	PLXNB2
G1E	20.3034	NaN	3	46.564	13	P17050	P17050	Alpha-N-acetylgalactosaminidase	NAGA
G1E	20.6272	NaN	1	48.564	1	P42696	P42696	RNA-binding protein 34	RBM34
G1E	22.1186	NaN	2	44.761	2	G5E9Z4;Q8TCG2	G5E9Z4;Q8TCG2	Phosphatidylinositol 4-kinase type 2-beta	PI4K2B
G1E	23.3207	NaN	1	13.835	2	J3QLS2;J3KSB5;P21359	J3QLS2;J3KSB5;P21359	Neurofibromin;Neurofibromin truncated	NF1
G1E	17.8929	NaN	1	19.213	1	K7EMD9	K7EMD9	Keratin, type I cytoskeletal 13	KRT13
G1E	17.9376	NaN	3	45.338	6	Q9BSL1	Q9BSL1	Ubiquitin-associated domain-containing protein 1	UBAC1
G1E	17.9565	NaN	2	36.963	2	A0A2R8Y6Y5;A0A2R8Y6G8;A0A2R8Y5H7;A0A2R8YE16;A0A2R8Y821;A0A2R8Y416;A0A2R8Y628;C9JR67;A0A2R8Y6V3;A0A2U3TZN7;A0A2R8Y621;A0A2R8Y5P8;A0A2R8Y7J1;A0A2R8Y2R1;A0A2R8Y5Q3;A0A2R8Y4X1;A0A2R8Y4E3;A0A2R8Y6U6;A0A2R8YH84;A0A2R8Y5X5;A0A2R8Y5J3;A0A2R8Y4P8;B7Z2R4;A0A2R8YGQ3;A0A2R8YD68;A0A2R8Y652;A0A2R8YEY2;A0A2R8Y5J6;A0A2R8Y638;A0A2R8Y5X0;A0A2R8Y5R7;A0A2R8Y5M2;A0A2R8YE48;A0A2R8YFA5;A0A2R8Y504;O43556;A0A2R8Y5L4;A0A2…	A0A2R8Y6Y5;A0A2R8Y6G8;A0A2R8Y5H7;A0A2R8YE16;A0A2R8Y821;A0A2R8Y416;A0A2R8Y628;C9JR67;A0A2R8Y6V3;A0A2U3TZN7;A0A2R8Y621;A0A2R8Y5P8;A0A2R8Y7J1;A0A2R8Y2R1;A0A2R8Y5Q3;A0A2R8Y4X1;A0A2R8Y4E3;A0A2R8Y6U6;A0A2R8YH84;A0A2R8Y5X5;A0A2R8Y5J3;A0A2R8Y4P8;B7Z2R4;A0A2R8YGQ3;A0A2R8YD68;A0A2R8Y652;A0A2R8YEY2;A0A2R8Y5J6;A0A2R8Y638;A0A2R8Y5X0;A0A2R8Y5R7;A0A2R8Y5M2;A0A2R8YE48;A0A2R8YFA5;A0A2R8Y504;O43556;A0A2R8Y5L4;A0A2…	Epsilon-sarcoglycan	SGCE
G1E	18.1423	NaN	2	83.653	2	B1AUU8;P42566	B1AUU8;P42566	Epidermal growth factor receptor substrate 15	EPS15
G1E	18.1987	NaN	2	20.644	6	E9PKB5;P35813;E9PL75;E9PJN3;B8ZZF0;C9JIR6;A0A3B3IS24;O75688	E9PKB5;P35813;E9PL75;E9PJN3;B8ZZF0;C9JIR6;A0A3B3IS24;O75688	Protein phosphatase 1A;Protein phosphatase 1B	PPM1A;PPM1B
G1E	18.3659	NaN	3	61.053	9	Q9P0J1	Q9P0J1	[Pyruvate dehydrogenase [acetyl-transferring]]-phosphatase 1, mitochondrial	PDP1
G1E	18.2818	NaN	2	33.712	3	Q14232	Q14232	Translation initiation factor eIF-2B subunit alpha	EIF2B1
G1E	18.6313	NaN	2	189.15	4	Q5TIG5;J3KN01;P55196;F8W9I4;E9PFY5;H0Y7R8;A8MQ02	Q5TIG5;J3KN01;P55196;F8W9I4;E9PFY5;H0Y7R8;A8MQ02	Afadin	MLLT4
G1E	18.15	NaN	1	43.759	3	Q01459	Q01459	Di-N-acetylchitobiase	CTBS
G1E	18.258	NaN	15	233.83	21	K7EKI0;Q92817;A8MZ36	K7EKI0;Q92817	Envoplakin	EVPL
G1E	18.5483	NaN	3	80.858	5	Q9HCU0	Q9HCU0	Endosialin	CD248
G1E	19.0785	NaN	6	68.629	12	E1CEI4;P48506;B4E2I4;A0A2R8YEL6;A0A0C4DGB2;A0A2R8Y648;D6RGF8	E1CEI4;P48506;B4E2I4;A0A2R8YEL6;A0A0C4DGB2;A0A2R8Y648	Glutamate--cysteine ligase catalytic subunit	GCLC
G1E	18.6893	NaN	3	61.719	9	P30038;Q5TF55	P30038	Delta-1-pyrroline-5-carboxylate dehydrogenase, mitochondrial	ALDH4A1
G1E	18.842	NaN	3	45.069	6	Q9UKU7	Q9UKU7	Isobutyryl-CoA dehydrogenase, mitochondrial	ACAD8
G1E	18.6516	NaN	2	90.973	2	Q9HCB6	Q9HCB6	Spondin-1	SPON1
G1E	18.7665	NaN	2	60.646	4	Q13153;H0YCG5;E9PM17;B3KNX7;Q13177	Q13153;H0YCG5;E9PM17;B3KNX7;Q13177	Serine/threonine-protein kinase PAK 1;Non-specific serine/threonine protein kinase;Serine/threonine-protein kinase PAK 2;PAK-2p27;PAK-2p34	PAK1;PAK2
G1E	18.4392	NaN	2	19.52	2	A0A7I2YQ87;A0A7I2V5H3;O75569;A0A7I2V315;A0A7I2V593;A0A7I2V2P4;F8WEG8;G5E9Q4;A0A7I2V5C2;A0A7I2V3L6;C9JMM3;B4DJC7;A0A7I2V2I8;A0A7I2V3J2	A0A7I2YQ87;A0A7I2V5H3;O75569;A0A7I2V315;A0A7I2V593;A0A7I2V2P4;F8WEG8;G5E9Q4;A0A7I2V5C2;A0A7I2V3L6;C9JMM3;B4DJC7;A0A7I2V2I8;A0A7I2V3J2	Interferon-inducible double-stranded RNA-dependent protein kinase activator A	PRKRA
G1E	18.7879	NaN	1	32.688	10	Q13595	Q13595	Transformer-2 protein homolog alpha	TRA2A
G1E	18.8172	NaN	3	37.495	7	P25774;U3KQE7;U3KPS4	P25774;U3KQE7	Cathepsin S	CTSS
G1E	18.8475	NaN	2	51.776	4	E5RK69;H0YC77	E5RK69	Annexin	ANXA6
G1E	18.8485	NaN	1	16.628	6	Q86SX6	Q86SX6	Glutaredoxin-related protein 5, mitochondrial	GLRX5
G1E	18.7073	NaN	1	12.76	3	F5H742;F5H256;F5GXT0;F8W7U8;P49959	F5H742;F5H256;F5GXT0;F8W7U8;P49959	Double-strand break repair protein MRE11A	MRE11A
G1E	18.7229	NaN	1	11.535	5	C9JEN3;C9IYT2;F8WDY4;C9IZ27;C9JW19;C9JWV9;B4DUD2;Q969X1	C9JEN3;C9IYT2;F8WDY4;C9IZ27;C9JW19;C9JWV9;B4DUD2;Q969X1	Protein lifeguard 3	TMBIM1
G1E	18.949	NaN	2	47.987	2	A0A7I2YQN9;A0A7I2V5M7;Q13283;A0A7I2V2X7;A0A7I2V496;A0A7I2V2V1;A0A7I2V548;A0A7I2V651;A0A7I2YQU8	A0A7I2YQN9;A0A7I2V5M7;Q13283;A0A7I2V2X7;A0A7I2V496;A0A7I2V2V1;A0A7I2V548;A0A7I2V651;A0A7I2YQU8	Ras GTPase-activating protein-binding protein 1	G3BP1
G1E	18.9724	NaN	1	46.485	1	A0A3B3IS52;A0A3B3IRW2;A0A3B3IRK6;Q13724	A0A3B3IS52;A0A3B3IRW2;A0A3B3IRK6;Q13724	Mannosyl-oligosaccharide glucosidase	MOGS
G1E	18.9656	NaN	5	77.206	9	A0A2R8Y804;A0A2R8Y543;A0A2R8Y5C3;A0A2R8Y750;B4DGU4;A0A2R8YCH5;A0A2R8Y7Z0;A0A2R8Y5A3;P35222;A0A2R8Y5Z1;A0A2R8Y6G0;A0A2R8Y815	A0A2R8Y804;A0A2R8Y543;A0A2R8Y5C3;A0A2R8Y750;B4DGU4;A0A2R8YCH5;A0A2R8Y7Z0;A0A2R8Y5A3;P35222;A0A2R8Y5Z1;A0A2R8Y6G0	Catenin beta-1	CTNNB1
G1E	19.0448	NaN	2	37.636	2	O00170;E9PMH2	O00170;E9PMH2	AH receptor-interacting protein	AIP
G1E	19.0491	NaN	2	106.84	7	O00339;H0YBJ4	O00339;H0YBJ4	Matrilin-2	MATN2
G1E	19.0581	NaN	1	52.832	10	H3BR35;P15170	H3BR35;P15170	Eukaryotic peptide chain release factor GTP-binding subunit ERF3A	GSPT1
G1E	19.1075	NaN	4	53.29	8	Q16204	Q16204	Coiled-coil domain-containing protein 6	CCDC6
G1E	19.0625	NaN	2	23.127	7	Q5JV98;H0Y630;B4DR80;Q9Y6E0;Q5JV99;C9JDH9;C9J6L2;C9JCC0;C9J232;H7C279;Q8NBY1;B4E0Y9;Q9P289;O00506	Q5JV98;H0Y630;B4DR80;Q9Y6E0;Q5JV99;C9JDH9;C9J6L2;C9JCC0;C9J232;H7C279;Q8NBY1;B4E0Y9;Q9P289;O00506	Serine/threonine-protein kinase 24;Serine/threonine-protein kinase 24 36 kDa subunit;Serine/threonine-protein kinase 24 12 kDa subunit;Serine/threonine-protein kinase 26;Serine/threonine-protein kinase 25	STK24;STK25;STK26
G1E	20.0868	NaN	3	11.713	5	P33764	P33764	Protein S100-A3	S100A3
G1E	19.1627	NaN	2	47.996	5	Q9UGI8;H7BYK1	Q9UGI8;H7BYK1	Testin	TES
G1E	19.3909	NaN	1	40.687	5	A0A1W2PPR8;P01889;F6U0H7;P13747;A0A140T9X6;A0A140T9W7;A0A140T9W3;A0A140T9D9;A0A140T9C2;A0A140T939;Q31611;A0A0G2JNX1;A0A140T9V0;A0A140T8X0;D0EV57;A0A0G2JPA3;A0A140T9B7;A0A0G2JH66	A0A1W2PPR8;P01889;F6U0H7	HLA class I histocompatibility antigen, B-7 alpha chain	HLA-B
G1E	19.3933	NaN	1	12.688	3	P0DSN7;A0A075B6S9	P0DSN7;A0A075B6S9		IGKV1D-37
G1E	19.4119	NaN	4	40.422	8	Q9Y617	Q9Y617	Phosphoserine aminotransferase	PSAT1
G1E	19.5134	NaN	2	54.341	5	Q9UHL4	Q9UHL4	Dipeptidyl peptidase 2	DPP7
G1E	20.3217	NaN	5	29.822	11	D7RIG5;A0A140T958;A0A182DWH4;P79483;Q30154	D7RIG5;A0A140T958;A0A182DWH4;P79483	HLA class II histocompatibility antigen, DR beta 3 chain	HLA-DRB1;HLA-DRB3
G1E	19.9674	NaN	3	53.354	3	Q6NUK1	Q6NUK1	Calcium-binding mitochondrial carrier protein SCaMC-1	SLC25A24
G1E	19.6917	NaN	3	26.306	6	A0A590UJK4;A0A590UK01;A0A590UJP7;A0A590UK80;Q13247;A0A0D9SEM4;Q08170;B4DJK0;B4DUA4;Q13243	A0A590UJK4;A0A590UK01;A0A590UJP7;A0A590UK80;Q13247;A0A0D9SEM4;Q08170	Serine/arginine-rich splicing factor 6;Serine/arginine-rich splicing factor 4	SRSF6;SRSF4
G1E	19.658	NaN	4	18.472	8	C9JDT9;C9J695;Q6ICL3;A0A0A0MSI5;C9JKN2;B7Z4A5;B7Z6W2;F8WDT9;A8MWT1	C9JDT9;C9J695;Q6ICL3;A0A0A0MSI5;C9JKN2;B7Z4A5;B7Z6W2;F8WDT9;A8MWT1	Transport and Golgi organization protein 2 homolog	TANGO2;C22orf25
G1E	19.8641	NaN	1	17.516	2	Q5QPQ1;Q5QPQ0;O95372	Q5QPQ1;Q5QPQ0;O95372	Acyl-protein thioesterase 2	LYPLA2
G1E	19.6135	NaN	4	14.593	22	K7ES72;A0A499FJ41;Q13938	K7ES72;A0A499FJ41;Q13938	Calcyphosin	CAPS
G1E	19.822	NaN	1	110.42	1	P55060	P55060	Exportin-2	CSE1L
G1E	19.624	NaN	3	55.08	9	C9JL73;P15313;C9JZ02	C9JL73;P15313	V-type proton ATPase subunit B, kidney isoform	ATP6V1B1
G1E	19.9623	NaN	3	45.615	7	M0QXN5;P37198	M0QXN5;P37198	Nuclear pore glycoprotein p62	NUP62
G1E	19.7151	NaN	2	93.673	3	Q8TCJ2	Q8TCJ2	Dolichyl-diphosphooligosaccharide--protein glycosyltransferase subunit STT3B	STT3B
G1E	20.0028	NaN	2	33.112	5	Q99598;Q5VVQ1;C4P0D6;C4P0D8	Q99598;Q5VVQ1;C4P0D6;C4P0D8	Translin-associated protein X	TSNAX;DISC1
G1E	19.5866	NaN	2	36.804	3	Q8WVY7	Q8WVY7	Ubiquitin-like domain-containing CTD phosphatase 1	UBLCP1
G1E	20.0548	NaN	6	47.804	15	A0A0A0MRI2;Q9UNH7;G3V5X9	A0A0A0MRI2;Q9UNH7;G3V5X9	Sorting nexin-6;Sorting nexin-6, N-terminally processed	SNX6
G1E	19.9959	NaN	7	137.92	22	P23634;P20020;E7ERY9;Q16720;A0A2R8Y4R4;A0A2U3U055;A0A2U3TZI3;Q01814	P23634	Plasma membrane calcium-transporting ATPase 4	ATP2B4
G1E	19.9718	NaN	7	169.46	21	A0A0C4DH07;Q8N2S1;M0QZX0;F8WAA0;A0A087WXC2;M0QXV3;M0R351;A0A087WVV5;M0QYE9	A0A0C4DH07;Q8N2S1	Latent-transforming growth factor beta-binding protein 4	LTBP4
G1E	20.7978	NaN	13	82.86	34	Q13835	Q13835	Plakophilin-1	PKP1
G1E	20.4792	NaN	2	145.23	2	Q13972;D6RAS9;O14827	Q13972;D6RAS9;O14827	Ras-specific guanine nucleotide-releasing factor 1;Ras-specific guanine nucleotide-releasing factor 2	RASGRF1;RASGRF2
G1E	21.0879	NaN	2	8.5328	10	P50238;K4DIB9;H3BRQ4	P50238;K4DIB9;H3BRQ4	Cysteine-rich protein 1	CRIP1
G1E	20.6477	NaN	2	16.203	2	P02100	P02100	Hemoglobin subunit epsilon	HBE1
G1E	21.1279	NaN	1	13.546	4	E9PQD6;P0DJI8	E9PQD6;P0DJI8	Serum amyloid A protein;Serum amyloid A-1 protein;Amyloid protein A;Serum amyloid protein A(2-104);Serum amyloid protein A(3-104);Serum amyloid protein A(2-103);Serum amyloid protein A(2-102);Serum amyloid protein A(4-101)	SAA1
G1E	20.7115	NaN	3	54.244	3	A0A1X7SBR3;A0A1W2PR46;P14136;K7EKH9;A0A1W2PRT3;A0A1X7SCE1;K7ELP4;K7EJU1;K7EKD1	A0A1X7SBR3;A0A1W2PR46;P14136;K7EKH9;A0A1W2PRT3;A0A1X7SCE1	Glial fibrillary acidic protein	GFAP
G1E	20.7117	NaN	1	102.08	0	A0A7I2V4K6;A0A7I2V581;A0A7I2V3N5;A0A7I2V492;O60282;A0A7I2V3V4;A0A0G2JMZ6;A0A7I2YQQ7;A0A7I2V352	A0A7I2V4K6;A0A7I2V581;A0A7I2V3N5;A0A7I2V492;O60282;A0A7I2V3V4;A0A0G2JMZ6	Kinesin heavy chain isoform 5C	KIF5C
G1E	20.7359	NaN	2	130.79	2	A0A087X0M8;O00533	A0A087X0M8;O00533	Neural cell adhesion molecule L1-like protein;Processed neural cell adhesion molecule L1-like protein	CHL1
G1E	20.7896	NaN	4	13.527	4	P62316;K7ERG4;K7EJB5	P62316;K7ERG4	Small nuclear ribonucleoprotein Sm D2	SNRPD2
G1E	20.8096	NaN	2	23.846	3	O14807	O14807	Ras-related protein M-Ras	MRAS
G1E	20.9184	NaN	1	12.123	14	V9GZ54	V9GZ54	Moesin	MSN
G1E	21.1573	NaN	2	17.093	9	M0R0H0;M0R220;M0QYN1;M0QYN9;P55899;M0R266;M0QYM4;M0R0A9	M0R0H0;M0R220;M0QYN1;M0QYN9;P55899;M0R266;M0QYM4;M0R0A9	IgG receptor FcRn large subunit p51	FCGRT
G1E	20.9959	NaN	11	47.237	31	Q15323;Q14532	Q15323	Keratin, type I cuticular Ha1	KRT31
G1E	21.4486	NaN	1	16.965	2	K7EIJ4;B7Z7F3;Q9H6Z4	K7EIJ4;B7Z7F3;Q9H6Z4	Ran-binding protein 3	RANBP3
G1E	21.8319	NaN	4	34.767	27	A0A087WVI1;Q96JY6;C9JS55;F8WFB8;B3KPU0;C9J760;C9J0X3;C9K0F0;C9JSR2;A0A087WU48;A0A087WUQ1;E5RGS7;H0YBP7;H7C1D1	A0A087WVI1;Q96JY6;C9JS55;F8WFB8;B3KPU0;C9J760;C9J0X3;C9K0F0;C9JSR2	PDZ and LIM domain protein 2	PDLIM2
G1E	21.8011	NaN	2	72.995	1	Q8TE77;E9PIT5;A0A087WWG1	Q8TE77;E9PIT5;A0A087WWG1	Protein phosphatase Slingshot homolog 3	SSH3
G1E	24.272	NaN	1	9.1955	2	A0A087WZL5	A0A087WZL5	Nucleoporin NUP42	NUPL2
